# Supplementary material for: Simultaneous Copy Number Alteration and Single-Nucleotide Variation Analysis in Matched Aqueous Humor and Tumor Samples in Children with Retinoblastoma
Source: Int J Mol Sci. 2023 May 11;24(10):8606. doi: 10.3390/ijms24108606 (PMC10218537; doi:10.3390/ijms24108606)
Supplement: Supplementary file 1 [file ijms-24-08606-s001.zip]

Archive with 3 entries (3 files):
- .DS_Store
- File_S1.txt
- supplementary_figures.pdf
