# Supplementary material for: Simultaneous Copy Number Alteration and Single-Nucleotide Variation Analysis in Matched Aqueous Humor and Tumor Samples in Children with Retinoblastoma
Source: Int J Mol Sci. 2023 May 11;24(10):8606. doi: 10.3390/ijms24108606 (PMC10218537; doi:10.3390/ijms24108606)
Supplement: Supplementary file 1 [file ijms-24-08606-s001.zip › File_S1.txt]

browser position chr2:16077561-16077700
track name="Covered" description="Agilent SureSelect DNA - USC_RB1_MYCN_BCOR_CREBBP - Genomic regions overlapped by probes" db=hg19
chr2	16077560	16077700	intronUTR_chr2:16077540-16077740_2,intronUTR_chr2:16077540-16077740_1
chr2	16078760	16078900	intronUTR_chr2:16078740-16078940_2,intronUTR_chr2:16078740-16078940_1
chr2	16079060	16079200	intronUTR_chr2:16079040-16079240_1,intronUTR_chr2:16079040-16079240_2
chr2	16079360	16079500	intronUTR_chr2:16079340-16079540_1,intronUTR_chr2:16079340-16079540_2
chr2	16079660	16079800	intronUTR_chr2:16079640-16079840_2,intronUTR_chr2:16079640-16079840_1
chr2	16080060	16080200	intronUTR_chr2:16080040-16080240_1,intronUTR_chr2:16080040-16080240_2
chr2	16080624	16080949	gapBaits_1_2,NM_005378,gapBaits_1_1
chr2	16081027	16081267	MYCN.CN
chr2	16081389	16081529	intronUTR_chr2:16081369-16081569_1,intronUTR_chr2:16081369-16081569_2
chr2	16081826	16083029	MYCN,intronUTR_chr2:16081806-16082006_1,NM_005378,intronUTR_chr2:16081806-16082006_2
chr2	16083148	16083288	intronUTR_chr2:16083128-16083328_2,intronUTR_chr2:16083128-16083328_1
chr2	16083548	16083688	intronUTR_chr2:16083528-16083728_1,intronUTR_chr2:16083528-16083728_2
chr2	16083705	16083945	MYCN.CN
chr2	16084043	16084516	genes
chr2	16084748	16084888	intronUTR_chr2:16084728-16084928_1,intronUTR_chr2:16084728-16084928_2
chr2	16084936	16085056	MYCN.CN
chr2	16085248	16085388	intronUTR_chr2:16085228-16085428_2,intronUTR_chr2:16085228-16085428_1
chr2	16085601	16086275	NM_005378
chr2	16086691	16086831	intronUTR_chr2:16086671-16086871_2,intronUTR_chr2:16086671-16086871_1
chr2	16086991	16087131	intronUTR_chr2:16086971-16087171_1,intronUTR_chr2:16086971-16087171_2
chr2	16087291	16087431	intronUTR_chr2:16087271-16087471_2,intronUTR_chr2:16087271-16087471_1
chr2	16087591	16087731	intronUTR_chr2:16087571-16087771_2,intronUTR_chr2:16087571-16087771_1
chr2	16087891	16088031	intronUTR_chr2:16087871-16088071_1,intronUTR_chr2:16087871-16088071_2
chr2	16088941	16089081	intronUTR_chr2:16088921-16089121_2,intronUTR_chr2:16088921-16089121_1
chr13	48875216	48875356	intronUTR_chr13:48875196-48875396_2,intronUTR_chr13:48875196-48875396_1
chr13	48875516	48875656	intronUTR_chr13:48875496-48875696_2,intronUTR_chr13:48875496-48875696_1
chr13	48875816	48875956	intronUTR_chr13:48875796-48875996_2,intronUTR_chr13:48875796-48875996_1
chr13	48877116	48877256	intronUTR_chr13:48877096-48877296_1,intronUTR_chr13:48877096-48877296_2
chr13	48877416	48877556	intronUTR_chr13:48877396-48877596_1,intronUTR_chr13:48877396-48877596_2
chr13	48877716	48878059	chr13:48877850-48877969,gapBaits_1_2,NM_000321,gapBaits_1_1,intronUTR_chr13:48877696-48877896_2,intronUTR_chr13:48877696-48877896_1
chr13	48878067	48878257	NM_000321
chr13	48878507	48878647	intronUTR_chr13:48878487-48878687_1,intronUTR_chr13:48878487-48878687_2
chr13	48878807	48878947	intronUTR_chr13:48878787-48878987_1,intronUTR_chr13:48878787-48878987_2
chr13	48879107	48879247	intronUTR_chr13:48879087-48879287_2,intronUTR_chr13:48879087-48879287_1
chr13	48880307	48880447	intronUTR_chr13:48880287-48880487_1,intronUTR_chr13:48880287-48880487_2
chr13	48880607	48880747	intronUTR_chr13:48880587-48880787_1,intronUTR_chr13:48880587-48880787_2
chr13	48881094	48881230	rs1981434_1,rs1981434_2
chr13	48881413	48881595	NM_000321
chr13	48882014	48882154	intronUTR_chr13:48881994-48882194_2,intronUTR_chr13:48881994-48882194_1
chr13	48882914	48883054	intronUTR_chr13:48882894-48883094_2,intronUTR_chr13:48882894-48883094_1
chr13	48883514	48883654	intronUTR_chr13:48883494-48883694_2,intronUTR_chr13:48883494-48883694_1
chr13	48884483	48884635	gapBaits_2_1,gapBaits_2_2
chr13	48887163	48887283	chr13:48884660-48890748
chr13	48890747	48890871	gapBaits_2_1,gapBaits_2_2
chr13	48894683	48894805	gapBaits_3_2,gapBaits_3_1
chr13	48897848	48897968	chr13:48895000-48900500
chr13	48900593	48900741	gapBaits_3_2,gapBaits_3_1
chr13	48903133	48903259	gapBaits_4_1,gapBaits_4_2
chr13	48908145	48908267	gapBaits_4_1,gapBaits_4_2
chr13	48909015	48909215	gapBaits_5_1,gapBaits_5_2
chr13	48914502	48914642	intronUTR_chr13:48914482-48914682_2,intronUTR_chr13:48914482-48914682_1
chr13	48915402	48915542	intronUTR_chr13:48915382-48915582_2,intronUTR_chr13:48915382-48915582_1
chr13	48915702	48915842	intronUTR_chr13:48915682-48915882_2,intronUTR_chr13:48915682-48915882_1
chr13	48916002	48916142	intronUTR_chr13:48915982-48916182_2,intronUTR_chr13:48915982-48916182_1
chr13	48916302	48916442	intronUTR_chr13:48916282-48916482_1,intronUTR_chr13:48916282-48916482_2
chr13	48916724	48916945	NM_000321,rs520342_2,rs520342_1
chr13	48917322	48917462	intronUTR_chr13:48917302-48917502_1,intronUTR_chr13:48917302-48917502_2
chr13	48917622	48917762	intronUTR_chr13:48917602-48917802_1,intronUTR_chr13:48917602-48917802_2
chr13	48917922	48918062	intronUTR_chr13:48917902-48918102_2,intronUTR_chr13:48917902-48918102_1
chr13	48918222	48918362	intronUTR_chr13:48918202-48918402_2,intronUTR_chr13:48918202-48918402_1
chr13	48918522	48918662	intronUTR_chr13:48918502-48918702_1,intronUTR_chr13:48918502-48918702_2
chr13	48918822	48918962	intronUTR_chr13:48918802-48919002_1,intronUTR_chr13:48918802-48919002_2
chr13	48919205	48919392	NM_000321
chr13	48919507	48919647	intronUTR_chr13:48919487-48919687_2,intronUTR_chr13:48919487-48919687_1
chr13	48919807	48919947	intronUTR_chr13:48919787-48919987_1,intronUTR_chr13:48919787-48919987_2
chr13	48920107	48920247	intronUTR_chr13:48920087-48920287_2,intronUTR_chr13:48920087-48920287_1
chr13	48920407	48920547	intronUTR_chr13:48920387-48920587_2,intronUTR_chr13:48920387-48920587_1
chr13	48920707	48920847	intronUTR_chr13:48920687-48920887_1,intronUTR_chr13:48920687-48920887_2
chr13	48921007	48921147	intronUTR_chr13:48920987-48921187_2,intronUTR_chr13:48920987-48921187_1
chr13	48921356	48921620	genes
chr13	48921889	48922104	NM_000321
chr13	48922171	48922311	intronUTR_chr13:48922151-48922351_2,intronUTR_chr13:48922151-48922351_1
chr13	48922471	48922611	intronUTR_chr13:48922451-48922651_2,intronUTR_chr13:48922451-48922651_1
chr13	48922771	48922911	intronUTR_chr13:48922751-48922951_1,intronUTR_chr13:48922751-48922951_2
chr13	48923049	48923282	NM_000321
chr13	48923331	48923471	intronUTR_chr13:48923311-48923511_2,intronUTR_chr13:48923311-48923511_1
chr13	48923631	48923771	intronUTR_chr13:48923611-48923811_2,intronUTR_chr13:48923611-48923811_1
chr13	48923931	48924071	intronUTR_chr13:48923911-48924111_1,intronUTR_chr13:48923911-48924111_2
chr13	48924231	48924371	intronUTR_chr13:48924211-48924411_2,intronUTR_chr13:48924211-48924411_1
chr13	48925131	48925271	intronUTR_chr13:48925111-48925311_1,intronUTR_chr13:48925111-48925311_2
chr13	48931920	48932060	intronUTR_chr13:48931900-48932100_2,intronUTR_chr13:48931900-48932100_1
chr13	48932220	48932360	intronUTR_chr13:48932200-48932400_1,intronUTR_chr13:48932200-48932400_2
chr13	48932520	48932660	intronUTR_chr13:48932500-48932700_2,intronUTR_chr13:48932500-48932700_1
chr13	48932820	48932960	intronUTR_chr13:48932800-48933000_2,intronUTR_chr13:48932800-48933000_1
chr13	48933120	48933260	intronUTR_chr13:48933100-48933300_1,intronUTR_chr13:48933100-48933300_2
chr13	48934140	48934352	NM_000321
chr13	48934515	48934655	rs198619_2,rs198619_1
chr13	48935035	48935175	intronUTR_chr13:48935015-48935215_2,intronUTR_chr13:48935015-48935215_1
chr13	48935335	48935475	intronUTR_chr13:48935315-48935515_1,intronUTR_chr13:48935315-48935515_2
chr13	48935635	48935775	intronUTR_chr13:48935615-48935815_1,intronUTR_chr13:48935615-48935815_2
chr13	48935935	48936075	intronUTR_chr13:48935915-48936115_2,intronUTR_chr13:48935915-48936115_1
chr13	48936285	48936425	intronUTR_chr13:48936265-48936465_1,intronUTR_chr13:48936265-48936465_2
chr13	48936585	48936725	intronUTR_chr13:48936565-48936765_1,intronUTR_chr13:48936565-48936765_2
chr13	48936909	48937095	NM_000321
chr13	48937365	48937505	intronUTR_chr13:48937345-48937545_2,intronUTR_chr13:48937345-48937545_1
chr13	48937715	48937855	intronUTR_chr13:48937695-48937895_1,intronUTR_chr13:48937695-48937895_2
chr13	48938015	48938155	intronUTR_chr13:48937995-48938195_1,intronUTR_chr13:48937995-48938195_2
chr13	48938315	48938455	intronUTR_chr13:48938295-48938495_2,intronUTR_chr13:48938295-48938495_1
chr13	48938665	48938805	intronUTR_chr13:48938645-48938845_2,intronUTR_chr13:48938645-48938845_1
chr13	48938921	48939120	NM_000321
chr13	48939279	48939419	intronUTR_chr13:48939259-48939459_1,intronUTR_chr13:48939259-48939459_2
chr13	48939579	48939719	intronUTR_chr13:48939559-48939759_1,intronUTR_chr13:48939559-48939759_2
chr13	48939879	48940019	intronUTR_chr13:48939859-48940059_2,intronUTR_chr13:48939859-48940059_1
chr13	48940179	48940319	intronUTR_chr13:48940159-48940359_1,intronUTR_chr13:48940159-48940359_2
chr13	48940479	48940619	intronUTR_chr13:48940459-48940659_1,intronUTR_chr13:48940459-48940659_2
chr13	48940779	48940919	intronUTR_chr13:48940759-48940959_2,intronUTR_chr13:48940759-48940959_1
chr13	48941181	48941307	gapBaits_7_2,gapBaits_7_1
chr13	48941538	48941753	NM_000321
chr13	48941911	48942051	intronUTR_chr13:48941891-48942091_1,intronUTR_chr13:48941891-48942091_2
chr13	48942211	48942351	intronUTR_chr13:48942191-48942391_2,intronUTR_chr13:48942191-48942391_1
chr13	48942568	48942819	gapBaits_8_1,NM_000321,gapBaits_8_2
chr13	48943062	48943202	intronUTR_chr13:48943042-48943242_1,intronUTR_chr13:48943042-48943242_2
chr13	48943362	48943502	intronUTR_chr13:48943342-48943542_2,intronUTR_chr13:48943342-48943542_1
chr13	48943662	48943802	intronUTR_chr13:48943642-48943842_2,intronUTR_chr13:48943642-48943842_1
chr13	48943962	48944102	intronUTR_chr13:48943942-48944142_1,intronUTR_chr13:48943942-48944142_2
chr13	48944262	48944402	intronUTR_chr13:48944242-48944442_1,intronUTR_chr13:48944242-48944442_2
chr13	48944562	48944702	intronUTR_chr13:48944542-48944742_2,intronUTR_chr13:48944542-48944742_1
chr13	48945357	48945478	genes
chr13	48945529	48945650	genes
chr13	48946824	48946944	chr13:48945800-48947400
chr13	48947426	48947649	NM_000321
chr13	48947800	48947940	intronUTR_chr13:48947780-48947980_1,intronUTR_chr13:48947780-48947980_2
chr13	48948100	48948240	intronUTR_chr13:48948080-48948280_1,intronUTR_chr13:48948080-48948280_2
chr13	48948531	48948655	rs399413_2,rs399413_1
chr13	48949000	48949140	intronUTR_chr13:48948980-48949180_1,intronUTR_chr13:48948980-48949180_2
chr13	48949300	48949440	intronUTR_chr13:48949280-48949480_1,intronUTR_chr13:48949280-48949480_2
chr13	48949750	48949890	intronUTR_chr13:48949730-48949930_1,intronUTR_chr13:48949730-48949930_2
chr13	48950050	48950190	intronUTR_chr13:48950030-48950230_1,intronUTR_chr13:48950030-48950230_2
chr13	48951052	48951241	NM_000321
chr13	48951642	48951782	intronUTR_chr13:48951622-48951822_1,intronUTR_chr13:48951622-48951822_2
chr13	48951942	48952082	intronUTR_chr13:48951922-48952122_1,intronUTR_chr13:48951922-48952122_2
chr13	48952242	48952382	intronUTR_chr13:48952222-48952422_1,intronUTR_chr13:48952222-48952422_2
chr13	48952542	48952682	intronUTR_chr13:48952522-48952722_1,intronUTR_chr13:48952522-48952722_2
chr13	48952842	48952982	intronUTR_chr13:48952822-48953022_2,intronUTR_chr13:48952822-48953022_1
chr13	48953142	48953282	intronUTR_chr13:48953122-48953322_2,intronUTR_chr13:48953122-48953322_1
chr13	48953677	48953798	NM_000321
chr13	48954285	48954413	NM_000321
chr13	48954549	48954689	intronUTR_chr13:48954529-48954729_1,intronUTR_chr13:48954529-48954729_2
chr13	48954849	48954989	intronUTR_chr13:48954829-48955029_2,intronUTR_chr13:48954829-48955029_1
chr13	48955149	48955289	intronUTR_chr13:48955129-48955329_2,intronUTR_chr13:48955129-48955329_1
chr13	48955398	48955589	NM_000321
chr13	48955963	48956191	intronUTR_chr13:48956031-48956231_2,intronUTR_chr13:48956031-48956231_1,utrRegionBaits_131_2,utrRegionBaits_131_1
chr13	48957101	48957241	intronUTR_chr13:48957081-48957281_2,intronUTR_chr13:48957081-48957281_1
chr13	48957401	48957541	intronUTR_chr13:48957381-48957581_2,intronUTR_chr13:48957381-48957581_1
chr13	48957701	48957841	intronUTR_chr13:48957681-48957881_1,intronUTR_chr13:48957681-48957881_2
chr13	48959166	48959286	chr13:48957860-48963700
chr13	48962116	48962236	chr13:48957860-48963700
chr13	48963721	48963991	genes
chr13	48967894	48968014	chr13:48964000-48974600
chr13	48972938	48973058	chr13:48964000-48974600
chr13	48974672	48974824	rs9562819_2,rs9562819_1
chr13	48978342	48978462	chr13:48974800-48985800
chr13	48983154	48983274	chr13:48974800-48985800
chr13	48985823	48986057	gapBaits_2_1,gapBaits_1_2,gapBaits_2_2,gapBaits_1_1,gapBaits_11_1,gapBaits_11_2
chr13	48987991	48988147	gapBaits_12_2,gapBaits_2_1,gapBaits_2_2,gapBaits_12_1
chr13	48988197	48988321	gapBaits_3_2,gapBaits_3_1
chr13	48990049	48990169	chr13:48988350-48996700
chr13	48996791	48996913	utrRegionBaits_132_2,utrRegionBaits_132_1
chr13	49001389	49001509	chr13:48997000-49005700
chr13	49005755	49005932	genes
chr13	49008667	49008923	genes
chr13	49011830	49011950	genes
chr13	49016122	49016242	chr13:49012000-49019635
chr13	49019634	49019758	rs9535033_1,rs9535033_2
chr13	49023458	49023656	genes
chr13	49025196	49025336	intronUTR_chr13:49025176-49025376_1,intronUTR_chr13:49025176-49025376_2
chr13	49025796	49025936	intronUTR_chr13:49025776-49025976_2,intronUTR_chr13:49025776-49025976_1
chr13	49026396	49026536	intronUTR_chr13:49026376-49026576_1,intronUTR_chr13:49026376-49026576_2
chr13	49026696	49026836	intronUTR_chr13:49026676-49026876_1,intronUTR_chr13:49026676-49026876_2
chr13	49027124	49027292	NM_000321
chr13	49027419	49027559	intronUTR_chr13:49027399-49027599_1,intronUTR_chr13:49027399-49027599_2
chr13	49028319	49028459	intronUTR_chr13:49028299-49028499_1,intronUTR_chr13:49028299-49028499_2
chr13	49028919	49029059	intronUTR_chr13:49028899-49029099_2,intronUTR_chr13:49028899-49029099_1
chr13	49029219	49029359	intronUTR_chr13:49029199-49029399_2,intronUTR_chr13:49029199-49029399_1
chr13	49029519	49029659	intronUTR_chr13:49029499-49029699_2,intronUTR_chr13:49029499-49029699_1
chr13	49029819	49029959	intronUTR_chr13:49029799-49029999_1,intronUTR_chr13:49029799-49029999_2
chr13	49030345	49030538	NM_000321
chr13	49030657	49030797	intronUTR_chr13:49030637-49030837_1,intronUTR_chr13:49030637-49030837_2
chr13	49030957	49031097	intronUTR_chr13:49030937-49031137_2,intronUTR_chr13:49030937-49031137_1
chr13	49031257	49031397	intronUTR_chr13:49031237-49031437_2,intronUTR_chr13:49031237-49031437_1
chr13	49031557	49031697	intronUTR_chr13:49031537-49031737_1,intronUTR_chr13:49031537-49031737_2
chr13	49031857	49031997	intronUTR_chr13:49031837-49032037_1,intronUTR_chr13:49031837-49032037_2
chr13	49032373	49032493	genes
chr13	49033057	49033197	intronUTR_chr13:49033037-49033237_2,intronUTR_chr13:49033037-49033237_1
chr13	49033803	49033997	NM_000321
chr13	49034541	49034681	intronUTR_chr13:49034521-49034721_1,intronUTR_chr13:49034521-49034721_2
chr13	49035441	49035581	intronUTR_chr13:49035421-49035621_1,intronUTR_chr13:49035421-49035621_2
chr13	49035741	49035881	intronUTR_chr13:49035721-49035921_1,intronUTR_chr13:49035721-49035921_2
chr13	49036241	49036381	intronUTR_chr13:49036221-49036421_1,intronUTR_chr13:49036221-49036421_2
chr13	49036841	49036981	intronUTR_chr13:49036821-49037021_1,intronUTR_chr13:49036821-49037021_2
chr13	49037141	49037281	intronUTR_chr13:49037121-49037321_2,intronUTR_chr13:49037121-49037321_1
chr13	49037870	49038047	NM_000321
chr13	49038143	49038283	intronUTR_chr13:49038123-49038323_1,intronUTR_chr13:49038123-49038323_2
chr13	49038625	49038948	rs198590_2,genes,rs198590_1
chr13	49039184	49039526	NM_000321
chr13	49045581	49045803	gapBaits_16_1,gapBaits_16_2,intronUTR_chr13:49045643-49045843_1,intronUTR_chr13:49045643-49045843_2
chr13	49045963	49046103	intronUTR_chr13:49045943-49046143_2,intronUTR_chr13:49045943-49046143_1
chr13	49046263	49046403	intronUTR_chr13:49046243-49046443_2,intronUTR_chr13:49046243-49046443_1
chr13	49046563	49046703	intronUTR_chr13:49046543-49046743_1,intronUTR_chr13:49046543-49046743_2
chr13	49046863	49047003	intronUTR_chr13:49046843-49047043_2,intronUTR_chr13:49046843-49047043_1
chr13	49047163	49047303	intronUTR_chr13:49047143-49047343_2,intronUTR_chr13:49047143-49047343_1
chr13	49047412	49047640	NM_000321
chr13	49047698	49047838	intronUTR_chr13:49047678-49047878_2,intronUTR_chr13:49047678-49047878_1
chr13	49048298	49048438	intronUTR_chr13:49048278-49048478_1,intronUTR_chr13:49048278-49048478_2
chr13	49048598	49048738	intronUTR_chr13:49048578-49048778_1,intronUTR_chr13:49048578-49048778_2
chr13	49049198	49049338	intronUTR_chr13:49049178-49049378_1,intronUTR_chr13:49049178-49049378_2
chr13	49049498	49049638	intronUTR_chr13:49049478-49049678_1,intronUTR_chr13:49049478-49049678_2
chr13	49050098	49050238	intronUTR_chr13:49050078-49050278_1,intronUTR_chr13:49050078-49050278_2
chr13	49050860	49051051	genes,NM_000321
chr13	49051403	49051603	NM_000321
chr13	49051712	49051852	intronUTR_chr13:49051692-49051892_2,intronUTR_chr13:49051692-49051892_1
chr13	49052012	49052152	intronUTR_chr13:49051992-49052192_1,intronUTR_chr13:49051992-49052192_2
chr13	49052312	49052452	intronUTR_chr13:49052292-49052492_1,intronUTR_chr13:49052292-49052492_2
chr13	49052612	49052752	intronUTR_chr13:49052592-49052792_2,intronUTR_chr13:49052592-49052792_1
chr13	49052912	49053052	intronUTR_chr13:49052892-49053092_1,intronUTR_chr13:49052892-49053092_2
chr13	49053512	49053652	intronUTR_chr13:49053492-49053692_1,intronUTR_chr13:49053492-49053692_2
chr13	49053983	49056145	ENST00000267163,genes,NM_000321,intronUTR_chr13:49055559-49055759_1,intronUTR_chr13:49055559-49055759_2,intronUTR_chr13:49054359-49054559_1,intronUTR_chr13:49054359-49054559_2,intronUTR_chr13:49054659-49054859_2,chr13:49056026-49056145,intronUTR_chr13:49054659-49054859_1,intronUTR_chr13:49055259-49055459_1,intronUTR_chr13:49055259-49055459_2,intronUTR_chr13:49055859-49056059_2,intronUTR_chr13:490…
chr16	3777607	3778419	CREBBP,NM_004380
chr16	3778420	3778601	NM_004380
chr16	3778606	3779197	NM_004380
chr16	3779200	3779942	NM_004380
chr16	3781155	3781537	CREBBP,NM_004380
chr16	3781792	3781965	NM_004380
chr16	3786017	3786223	NM_004380
chr16	3786650	3786816	NM_004380
chr16	3788557	3788752	NM_004380
chr16	3789525	3789774	CREBBP,NM_004380
chr16	3790347	3790614	CREBBP,NM_004380
chr16	3794786	3794970	NM_004380
chr16	3795265	3795463	NM_004380
chr16	3799578	3799698	NM_004380
chr16	3801608	3801786	NM_004380
chr16	3801789	3801922	NM_004380
chr16	3807200	3807404	NM_004380
chr16	3807774	3808117	NM_004380
chr16	3808825	3809067	NM_004380
chr16	3817682	3817954	CREBBP,NM_004380
chr16	3819128	3819426	CREBBP,NM_004380
chr16	3820523	3821059	CREBBP,NM_004380
chr16	3823660	3823799	NM_004380
chr16	3823803	3823993	CREBBP,NM_004380
chr16	3824512	3824812	CREBBP,NM_004380
chr16	3827533	3827699	NM_004380
chr16	3827934	3828054	NM_004380
chr16	3828056	3828244	CREBBP,NM_004380
chr16	3828624	3828861	NM_004380
chr16	3830605	3830947	NM_004380
chr16	3831096	3831330	NM_004380
chr16	3832622	3832996	CREBBP,NM_004380
chr16	3841906	3842135	NM_004380
chr16	3843269	3843527	NM_004380
chr16	3843530	3843678	NM_004380
chr16	3860488	3860709	NM_004380
chr16	3860714	3860866	NM_004380
chr16	3900276	3900396	NM_004380
chr16	3900399	3900739	NM_004380
chr16	3900741	3901069	CREBBP,NM_004380
chr16	3929840	3930038	NM_004380
chrX	39909109	39909324	ENST00000413905
chrX	39911270	39911677	NM_017745
chrX	39913087	39913361	NM_017745
chrX	39913440	39913661	NM_017745
chrX	39914618	39914822	NM_017745
chrX	39916360	39916645	BCOR,NM_017745
chrX	39921346	39921767	BCOR,NM_017745
chrX	39921907	39922375	NM_017745,BCOR
chrX	39922855	39923114	NM_017745
chrX	39923119	39923291	NM_017745
chrX	39923574	39923981	NM_017745
chrX	39930185	39930473	BCOR,NM_017745
chrX	39930788	39930993	NM_017745
chrX	39931547	39931880	BCOR,NM_017745
chrX	39931883	39932478	NM_017745
chrX	39932479	39933154	NM_017745
chrX	39933159	39933409	NM_017745
chrX	39933413	39933579	NM_017745
chrX	39933584	39934344	NM_017745
chrX	39934349	39934553	NM_017745
chrX	39935587	39935788	NM_017745
chrX	39937089	39937292	NM_017745
